# Supplementary material for: Gas Chromatography–Mass Spectrometry Reveals Stage-Specific Metabolic Signatures of Ankylosing Spondylitis
Source: Metabolites. 2023 Oct 7;13(10):1058. doi: 10.3390/metabo13101058 (PMC10608640; doi:10.3390/metabo13101058)
Supplement: Supplementary file 1 [file metabolites-13-01058-s001.zip]

Archive with 1 entries (1 files):
- metabolites-2587874-supplementary.pdf
